# Supplementary material for: ﻿Molecular and morphological evidence revalidates Acrobrycontarijae (Characiformes, Characidae) and shows hidden diversity
Source: Zookeys. 2022 Mar 31;1091:99–117. doi: 10.3897/zookeys.1091.73446 (PMC9005463; doi:10.3897/zookeys.1091.73446)
Supplement: XML Treatment for Acrobrycon [file zookeys.1091.73446-treatment1.xml]

<!DOCTYPE tp:taxon-treatment
  PUBLIC "-//TaxonX//DTD Taxonomic Treatment Publishing DTD v0 20100105//EN" "tax-treatment-NSO.dtd">
<tp:taxon-treatment xmlns:tp="http://www.plazi.org/taxpub"><tp:treatment-meta><kwd-group><label>Taxon classification</label><kwd>
                <named-content content-type="kingdom">Animalia</named-content>
              </kwd><kwd>
                <named-content content-type="order">Characiformes</named-content>
              </kwd><kwd>
                <named-content content-type="family">Characidae</named-content>
              </kwd></kwd-group><mixed-citation publication-type="journal"><person-group><name><surname>Briñoccoli</surname><given-names>Yanina F.</given-names></name><name><surname>Bogan</surname><given-names>Sergio</given-names></name><name><surname>Arcila</surname><given-names>Dahiana</given-names></name><name><surname>Rosso</surname><given-names>Juan J.</given-names></name><name><surname>Mabragaña</surname><given-names>Ezequiel</given-names></name><name><surname>Delpiani</surname><given-names>Sergio M.</given-names></name><name><surname>de Astarloa</surname><given-names>Juan Martín Díaz</given-names></name><name><surname>Cardoso</surname><given-names>Yamila P.</given-names></name></person-group><article-title>﻿Molecular and morphological evidence revalidates <italic><tp:taxon-name><tp:taxon-name-part taxon-name-part-type="genus" reg="Acrobrycon">Acrobrycon</tp:taxon-name-part><tp:taxon-name-part taxon-name-part-type="species" reg="tarijae">tarijae</tp:taxon-name-part></tp:taxon-name></italic> (<tp:taxon-name><tp:taxon-name-part taxon-name-part-type="order">Characiformes</tp:taxon-name-part></tp:taxon-name>, <tp:taxon-name><tp:taxon-name-part taxon-name-part-type="family">Characidae</tp:taxon-name-part></tp:taxon-name>) and shows hidden diversity</article-title><source>Zookeys</source><day>31</day><month>03</month><year>2022</year><volume>1091</volume><fpage>99</fpage><lpage>117</lpage><pub-id pub-id-type="doi">10.3897/zookeys.1091.73446</pub-id></mixed-citation></tp:treatment-meta><tp:nomenclature><label>﻿</label><tp:taxon-name>
              <object-id xmlns:xlink="http://www.w3.org/1999/xlink" content-type="arpha" xlink:type="simple">825B6CDB-DBF0-5D86-809C-E729A2DAD8BB</object-id>
              <tp:taxon-name-part taxon-name-part-type="genus" reg="Acrobrycon">Acrobrycon</tp:taxon-name-part>
            </tp:taxon-name><tp:taxon-authority>Eigenmann &amp; Pearson, 1924</tp:taxon-authority></tp:nomenclature><tp:treatment-sec sec-type="type species" id="SECID0EQVAG"><title>Type species.</title><p><italic><tp:taxon-name><tp:taxon-name-part taxon-name-part-type="genus" reg="Tetragonopterus">Tetragonopterus</tp:taxon-name-part><tp:taxon-name-part taxon-name-part-type="species" reg="ipanquianus">ipanquianus</tp:taxon-name-part></tp:taxon-name></italic> Cope, 1877, by original description (Suppl. material <xref ref-type="supplementary-material" rid="S1">1</xref>: Fig. S1).</p></tp:treatment-sec><tp:treatment-sec><!--Section generated to contain objects referenced in tp:taxon-treatment.--><supplementary-material xmlns:xlink="http://www.w3.org/1999/xlink" id="S1" position="float" orientation="portrait" xlink:type="simple"><object-id content-type="doi" xlink:type="simple">10.3897/zookeys.1091.73446.suppl1</object-id><object-id content-type="arpha" xlink:type="simple">8DCD3B8B-A85C-5523-AF2B-0ABD0D9547EA</object-id><label>Supplementary material 1</label><caption><p>Molecular and taxonomic evidence unmask hidden species diversity in the genus <italic><tp:taxon-name><tp:taxon-name-part taxon-name-part-type="genus" reg="Acrobrycon">Acrobrycon</tp:taxon-name-part></tp:taxon-name></italic> (<tp:taxon-name><tp:taxon-name-part taxon-name-part-type="order">Characiformes</tp:taxon-name-part></tp:taxon-name>, <tp:taxon-name><tp:taxon-name-part taxon-name-part-type="family">Characidae</tp:taxon-name-part></tp:taxon-name>). Fig. S1–S3.</p></caption><statement content-type="dataType"><label>Data type</label><p>material, images</p></statement><statement content-type="notes"><label>Explanation note</label><p>List of all Material examined, types of <italic><tp:taxon-name><tp:taxon-name-part taxon-name-part-type="genus" reg="Tetragonopterus">T.</tp:taxon-name-part><tp:taxon-name-part taxon-name-part-type="species" reg="ipanquianus">ipanquianus</tp:taxon-name-part></tp:taxon-name></italic>, living specimen of <italic><tp:taxon-name><tp:taxon-name-part taxon-name-part-type="genus" reg="Acrobrycon">Acrobrycon</tp:taxon-name-part><tp:taxon-name-part taxon-name-part-type="species" reg="tarijae">tarijae</tp:taxon-name-part></tp:taxon-name></italic> and vertebrae count of two diaphanous specimens of <italic><tp:taxon-name><tp:taxon-name-part taxon-name-part-type="genus" reg="Acrobrycon">A.</tp:taxon-name-part><tp:taxon-name-part taxon-name-part-type="species" reg="tarijae">tarijae</tp:taxon-name-part></tp:taxon-name></italic>. <bold>Fig. S1.</bold> Types of <italic><tp:taxon-name><tp:taxon-name-part taxon-name-part-type="genus" reg="Tetragonopterus">T.</tp:taxon-name-part><tp:taxon-name-part taxon-name-part-type="species" reg="ipanquianus">ipanquianus</tp:taxon-name-part></tp:taxon-name></italic>. <bold>A, B</bold> paratypes <bold>C</bold> holotype. The scale represents 1 cm. <bold>Fig. S2.</bold> Living specimen of <italic><tp:taxon-name><tp:taxon-name-part taxon-name-part-type="genus" reg="Acrobrycon">Acrobrycon</tp:taxon-name-part><tp:taxon-name-part taxon-name-part-type="species" reg="tarijae">tarijae</tp:taxon-name-part></tp:taxon-name></italic>, <bold>A</bold> from Las Conchas River, Salta Argentina (<abbrev content-type="institution" xlink:title="Colección de Ictiología de la Fundación de Historia Natural Félix de Azara, Buenos Aires, Argentina" id="ABBRID0EDVBI" xlink:type="simple">CFA-IC</abbrev>-5557) <bold>B</bold>, <bold>C</bold> from Rosario River, Salta Argentina (<abbrev content-type="institution" xlink:title="Colección de Ictiología de la Fundación de Historia Natural Félix de Azara, Buenos Aires, Argentina" id="ABBRID0EMVBI" xlink:type="simple">CFA-IC</abbrev>-5017). <bold>Fig. S3.</bold> Vertebrae count of two diaphanous specimens of <italic><tp:taxon-name><tp:taxon-name-part taxon-name-part-type="genus" reg="Acrobrycon">A.</tp:taxon-name-part><tp:taxon-name-part taxon-name-part-type="species" reg="tarijae">tarijae</tp:taxon-name-part></tp:taxon-name></italic> (<abbrev content-type="institution" xlink:title="Colección de Ictiología de la Fundación de Historia Natural Félix de Azara, Buenos Aires, Argentina" id="ABBRID0EDWBI" xlink:type="simple">CFA-IC</abbrev>-10058), Bermejo River basin, Argentina. The abbreviation W represents the first four vertebrae of the Weber complex. Scale bar: 1 cm.</p></statement><media xlink:href="zookeys-1091-099-s001.pdf" mimetype="application" mime-subtype="pdf" position="float" orientation="portrait" xlink:type="simple" id="oo_666843.pdf"><uri content-type="original_file" xlink:type="simple">https://binary.pensoft.net/file/666843</uri></media><permissions><license xlink:type="simple"><license-p>This dataset is made available under the Open Database License (http://opendatacommons.org/licenses/odbl/1.0/). The Open Database License (ODbL) is a license agreement intended to allow users to freely share, modify, and use this Dataset while maintaining this same freedom for others, provided that the original source and author(s) are credited.</license-p></license></permissions><attrib specific-use="authors">Yanina F. Briñoccoli, Sergio Bogan, Dahiana Arcila, Juan J. Rosso, Ezequiel Mabragaña, Sergio M. Delpiani, Juan Martín Díaz de Astarloa, Yamila P. Cardoso</attrib></supplementary-material></tp:treatment-sec></tp:taxon-treatment>
