# Supplementary material for: ﻿Molecular and morphological evidence revalidates Acrobrycontarijae (Characiformes, Characidae) and shows hidden diversity
Source: Zookeys. 2022 Mar 31;1091:99–117. doi: 10.3897/zookeys.1091.73446 (PMC9005463; doi:10.3897/zookeys.1091.73446)
Supplement: XML Treatment for Acrobrycon tarijae [file zookeys.1091.73446-treatment2.xml]

<!DOCTYPE tp:taxon-treatment
  PUBLIC "-//TaxonX//DTD Taxonomic Treatment Publishing DTD v0 20100105//EN" "tax-treatment-NSO.dtd">
<tp:taxon-treatment xmlns:tp="http://www.plazi.org/taxpub"><tp:treatment-meta><kwd-group><label>Taxon classification</label><kwd>
                <named-content content-type="kingdom">Animalia</named-content>
              </kwd><kwd>
                <named-content content-type="order">Characiformes</named-content>
              </kwd><kwd>
                <named-content content-type="family">Characidae</named-content>
              </kwd></kwd-group><mixed-citation publication-type="journal"><person-group><name><surname>Briñoccoli</surname><given-names>Yanina F.</given-names></name><name><surname>Bogan</surname><given-names>Sergio</given-names></name><name><surname>Arcila</surname><given-names>Dahiana</given-names></name><name><surname>Rosso</surname><given-names>Juan J.</given-names></name><name><surname>Mabragaña</surname><given-names>Ezequiel</given-names></name><name><surname>Delpiani</surname><given-names>Sergio M.</given-names></name><name><surname>de Astarloa</surname><given-names>Juan Martín Díaz</given-names></name><name><surname>Cardoso</surname><given-names>Yamila P.</given-names></name></person-group><article-title>﻿Molecular and morphological evidence revalidates <italic><tp:taxon-name><tp:taxon-name-part taxon-name-part-type="genus" reg="Acrobrycon">Acrobrycon</tp:taxon-name-part><tp:taxon-name-part taxon-name-part-type="species" reg="tarijae">tarijae</tp:taxon-name-part></tp:taxon-name></italic> (<tp:taxon-name><tp:taxon-name-part taxon-name-part-type="order">Characiformes</tp:taxon-name-part></tp:taxon-name>, <tp:taxon-name><tp:taxon-name-part taxon-name-part-type="family">Characidae</tp:taxon-name-part></tp:taxon-name>) and shows hidden diversity</article-title><source>Zookeys</source><day>31</day><month>03</month><year>2022</year><volume>1091</volume><fpage>99</fpage><lpage>117</lpage><pub-id pub-id-type="doi">10.3897/zookeys.1091.73446</pub-id></mixed-citation></tp:treatment-meta><tp:nomenclature><label>﻿</label><tp:taxon-name>
              <object-id xmlns:xlink="http://www.w3.org/1999/xlink" content-type="arpha" xlink:type="simple">2DE9E4FC-344F-5A1D-9BDC-D0C443012580</object-id>
              <tp:taxon-name-part taxon-name-part-type="genus" reg="Acrobrycon">Acrobrycon</tp:taxon-name-part>
              <tp:taxon-name-part taxon-name-part-type="species" reg="tarijae">tarijae</tp:taxon-name-part>
            </tp:taxon-name><tp:taxon-authority>Fowler, 1940</tp:taxon-authority><xref ref-type="fig" rid="F2">Figs 2</xref><xref ref-type="fig" rid="F3">, 3</xref><xref ref-type="table" rid="T1">, Tables 1</xref><xref ref-type="table" rid="T2">, 2</xref><xref ref-type="supplementary-material" rid="S1">, Suppl. material 1: Fig. S2</xref><tp:nomenclature-citation-list><tp:nomenclature-citation><tp:taxon-name>
                  <tp:taxon-name-part taxon-name-part-type="genus" reg="Acrobrycon">Acrobrycon</tp:taxon-name-part>
                  <tp:taxon-name-part taxon-name-part-type="species" reg="tarijae">tarijae</tp:taxon-name-part>
                </tp:taxon-name><comment>Fowler, 1940:50 [Type locality: Lipeo River, branch of Bermejo River, Department of Tarija, Bolivia (currently the Lipeo River type locality was relocated to the province of Salta, Argentina)].</comment></tp:nomenclature-citation></tp:nomenclature-citation-list></tp:nomenclature><tp:treatment-sec sec-type="Amended diagnosis" id="SECID0ETYAG"><title>Amended diagnosis.</title><p><italic><tp:taxon-name><tp:taxon-name-part taxon-name-part-type="genus" reg="Acrobrycon">Acrobrycon</tp:taxon-name-part><tp:taxon-name-part taxon-name-part-type="species" reg="tarijae">tarijae</tp:taxon-name-part></tp:taxon-name></italic> is distinguished from <italic><tp:taxon-name><tp:taxon-name-part taxon-name-part-type="genus" reg="Acrobrycon">A.</tp:taxon-name-part><tp:taxon-name-part taxon-name-part-type="species" reg="ipanquianus">ipanquianus</tp:taxon-name-part></tp:taxon-name></italic> by the lower number of vertebrae [37 (1), 38 (3+holotype+3 paratypes), 39 (1+2 paratypes) vs. 41 (2 paratypes), 42 (holotype+2 paratypes)], and pleural ribs (12 (1 paratype), 13 (5+holotype+4paratypes) pairs vs. 14 (holotype+2 paratypes) pairs in the type series). <italic><tp:taxon-name><tp:taxon-name-part taxon-name-part-type="genus" reg="Acrobrycon">Acrobrycon</tp:taxon-name-part><tp:taxon-name-part taxon-name-part-type="species" reg="tarijae">tarijae</tp:taxon-name-part></tp:taxon-name></italic> is distinguished from <italic><tp:taxon-name><tp:taxon-name-part taxon-name-part-type="genus" reg="Acrobrycon">A.</tp:taxon-name-part><tp:taxon-name-part taxon-name-part-type="species" reg="starnesi">starnesi</tp:taxon-name-part></tp:taxon-name></italic> by the number of perforated scales of the lateral line [51 (1), 52 (1), 54 (4), 55 (2), 56 (1) 57 (7), 58 (5), 59 (7), 60 (2) vs. 61 to 66], and the number of horizontal-scale rows around the caudal peduncle (19 (12), 20 (9), 21 (9) vs. 22 to 26). <italic><tp:taxon-name><tp:taxon-name-part taxon-name-part-type="genus" reg="Acrobrycon">Acrobrycon</tp:taxon-name-part><tp:taxon-name-part taxon-name-part-type="species" reg="tarijae">tarijae</tp:taxon-name-part></tp:taxon-name></italic> can be distinguished from <italic><tp:taxon-name><tp:taxon-name-part taxon-name-part-type="genus" reg="Acrobrycon">A.</tp:taxon-name-part><tp:taxon-name-part taxon-name-part-type="species" reg="ortii">ortii</tp:taxon-name-part></tp:taxon-name></italic> by the number of branched anal-fin rays [23 (3), 24 (9), 25 (10), 26 (7), 27 (1) vs. 19 to 21].</p></tp:treatment-sec><tp:treatment-sec sec-type="description" id="SECID0E21AG"><title>Description.</title><p>The description of <italic><tp:taxon-name><tp:taxon-name-part taxon-name-part-type="genus" reg="Acrobrycon">A.</tp:taxon-name-part><tp:taxon-name-part taxon-name-part-type="species" reg="tarijae">tarijae</tp:taxon-name-part></tp:taxon-name></italic> follows <xref ref-type="bibr" rid="B1">Arcila et al. (2013)</xref>, including some adjustments to the ranges as indicated below. <italic><tp:taxon-name><tp:taxon-name-part taxon-name-part-type="genus" reg="Acrobrycon">Acrobrycon</tp:taxon-name-part><tp:taxon-name-part taxon-name-part-type="species" reg="tarijae">tarijae</tp:taxon-name-part></tp:taxon-name></italic> is a characid of moderate size (can exceed 114 mm of standard length, <abbrev xmlns:xlink="http://www.w3.org/1999/xlink" xlink:title="Standard length" id="ABBRID0E22AG" xlink:type="simple">SL</abbrev>), with an elongated body. Greater body depth in the sector behind the origin of the pectoral fins and before the dorsal-fin origin. Dorsal profile convex from the tip of the snout to the origin of the dorsal fin, slightly depressed along the nape, almost straight along the base of the dorsal fin and slightly concave along the caudal peduncle. Ventral profile convex. Dorsal-fin origin anteriorly than the origin of the anal fin. Rounded muzzle in lateral view.</p><p>Terminal mouth slightly upwards. Maxilla extending posteriorly beyond the vertical through the anterior margin of the orbit, but not reaching the vertical through the posterior border of the pupil. Posteroventral border of the maxilla convex and posterior margin concave. Premaxillary teeth in two different rows, outside row with 4–5 teeth and internal row with 4 teeth. Larger teeth with five cusps; smaller teeth with three cusps. Maxillary teeth 6–11. Larger anterior maxillary teeth with 1–3 cusps, other smaller teeth with 1–2 cusps. Dentary with 4 large anterior teeth with 5 cusps, followed by 6–10 smaller teeth with 1–3 cusps.</p><p>Tip of the pelvic fin does not reach the anal-fin origin, cycloid scales, with 4 to 8 rays along the exposed surface over most of the body and 14 to 17 rays on scales bordering the opening of the caudal pocket. Lateral line with 51–60 perforated scales. Predorsal scales 19–26. Horizontal-scale rows around caudal peduncle 19–21.</p><p>Dorsal-fin rays ii+8. Some specimens with posteriormost dorsal ray unbranched and others with a branched condition in this ray, although this is restricted to a very small part of its distal tip. Small adipose fin. Anal fin with v,vi-23–26. Pectoral fin with i, 9–10. Pelvic-fin rays i, 7 (12), 8 (18). Caudal fin with two well differentiated lobes, with i, 9–10.</p></tp:treatment-sec><tp:treatment-sec sec-type="Sexual dimorphism" id="SECID0EC3AG"><title>Sexual dimorphism.</title><p>Mature males present a hypertrophied terminal caudal-fin squamation forming a caudal pocket and also have bony hooks on the anal, pelvic, and caudal-fin rays.</p></tp:treatment-sec><tp:treatment-sec sec-type="Coloration in live specimens" id="SECID0EH3AG"><title>Coloration in live specimens.</title><p>Gray ochre dorsal coloration from the nostrils to the caudal peduncle. Silvery flanks, paler at ventral section and with purplish-bluish reflection dorsally. A golden to greenish coloration bordering the lateral line. A silver wide band behind the humeral spot progressing distally to the end of the body, continuing with a marked black pigmentation in the medial rays of the caudal fin. Circum-orbital bones generally silver, the fifth and sixth infraorbitals may have purplish reflections. Operculum with conspicuous violet reflections, turning greenish above and ahead this bone. A conspicuous humeral dark spot vertically elongated. Pectoral and ventral fins whitish. The dorsal and adipose fins smoothly yellowish. The anal fin gray or yellowish usually with a whitish lower margin (Suppl. material <xref ref-type="supplementary-material" rid="S1">1</xref>: Fig. S2).</p></tp:treatment-sec><tp:treatment-sec sec-type="Coloration in alcohol" id="SECID0EV3AG"><title>Coloration in alcohol.</title><p>Preserved specimens, body brown, with darker dorsum. Humeral spot dark, with a well-defined upper part and a fainter lower expansion. In many specimens the lower expansion of humeral spot absent. The lateral band dark, thin at the level of the humeral spot, and shortly wider until the distal end of the body. This band conspicuous in some specimens and very faint in others. The middle rays of the caudal fin black.</p></tp:treatment-sec><tp:treatment-sec><!--Section generated to contain objects referenced in tp:taxon-treatment.--><fig id="F2" position="float" orientation="portrait"><object-id xmlns:xlink="http://www.w3.org/1999/xlink" content-type="doi" xlink:type="simple">10.3897/zookeys.1091.73446.figure2</object-id><object-id xmlns:xlink="http://www.w3.org/1999/xlink" content-type="arpha" xlink:type="simple">D7E77701-2CC0-56BF-BABE-B86692C2D84B</object-id><label>Figure 2.</label><caption><p>Pictures of the series types of <italic><tp:taxon-name><tp:taxon-name-part taxon-name-part-type="genus" reg="Acrobrycon">A.</tp:taxon-name-part><tp:taxon-name-part taxon-name-part-type="species" reg="tarijae">tarijae</tp:taxon-name-part></tp:taxon-name></italic>. <bold>A</bold> holotype <bold>B–E</bold> paratypes. Scale represents 1 cm. Images from K. Luckenbill, cortesy Academy of Natural Sciences, Drexel University.</p></caption><graphic xmlns:xlink="http://www.w3.org/1999/xlink" xlink:href="zookeys-1091-099-g002.jpg" position="float" orientation="portrait" xlink:type="simple" id="oo_666840.jpg"><uri content-type="original_file" xlink:type="simple">https://binary.pensoft.net/fig/666840</uri></graphic></fig><fig id="F3" position="float" orientation="portrait"><object-id xmlns:xlink="http://www.w3.org/1999/xlink" content-type="doi" xlink:type="simple">10.3897/zookeys.1091.73446.figure3</object-id><object-id xmlns:xlink="http://www.w3.org/1999/xlink" content-type="arpha" xlink:type="simple">A1DE2D05-5CE5-5731-AFDA-26D3D90D35B1</object-id><label>Figure 3.</label><caption><p>Count of vertebrae in holotypes of <bold>A</bold><italic><tp:taxon-name><tp:taxon-name-part taxon-name-part-type="genus" reg="Acrobrycon">A.</tp:taxon-name-part><tp:taxon-name-part taxon-name-part-type="species" reg="tarijae">tarijae</tp:taxon-name-part></tp:taxon-name></italic> and <bold>B</bold><italic><tp:taxon-name><tp:taxon-name-part taxon-name-part-type="genus" reg="Tetragonopterus">T.</tp:taxon-name-part><tp:taxon-name-part taxon-name-part-type="species" reg="ipanquianus">ipanquianus</tp:taxon-name-part></tp:taxon-name></italic>. Abbreviation W represents the first four vertebrae of the Weber complex. Images from K. Luckenbill, cortesy Academy of Natural Sciences, Drexel University.</p></caption><graphic xmlns:xlink="http://www.w3.org/1999/xlink" xlink:href="zookeys-1091-099-g003.jpg" position="float" orientation="portrait" xlink:type="simple" id="oo_666841.jpg"><uri content-type="original_file" xlink:type="simple">https://binary.pensoft.net/fig/666841</uri></graphic></fig><table-wrap id="T1" position="float" orientation="portrait"><label>Table 1.</label><caption><p>Morphometric measurements of 30 specimens of <italic><tp:taxon-name><tp:taxon-name-part taxon-name-part-type="genus" reg="Acrobrycon">Acrobrycon</tp:taxon-name-part><tp:taxon-name-part taxon-name-part-type="species" reg="tarijae">tarijae</tp:taxon-name-part></tp:taxon-name></italic>. Standard length (<abbrev xmlns:xlink="http://www.w3.org/1999/xlink" xlink:title="Standard length" id="ABBRID0EG1AE" xlink:type="simple">SL</abbrev>) is expressed in mm and all other measurements are expressed as a percentage of <abbrev xmlns:xlink="http://www.w3.org/1999/xlink" xlink:title="Standard length" id="ABBRID0EK1AE" xlink:type="simple">SL</abbrev>, except for head subunits which are expressed as percentages of the head length.</p></caption><table id="TID0EEUBG" rules="all"><tbody><tr><th rowspan="1" colspan="1"/><th rowspan="1" colspan="1">Range</th><th rowspan="1" colspan="1">Mean ± S.D.</th></tr><tr><td rowspan="1" colspan="1">Standard length (mm)</td><td rowspan="1" colspan="1">40.5–90</td><td rowspan="1" colspan="1">62.12±12.89</td></tr><tr><td rowspan="1" colspan="3">
                  <bold>percent of <abbrev xmlns:xlink="http://www.w3.org/1999/xlink" xlink:title="Standard length" id="ABBRID0EN2AE" xlink:type="simple">SL</abbrev></bold>
                </td></tr><tr><td rowspan="1" colspan="1">Depth at dorsal-fin origin</td><td rowspan="1" colspan="1">11.8–30.5</td><td rowspan="1" colspan="1">16.99±5.21</td></tr><tr><td rowspan="1" colspan="1">Snout to dorsal-fin origin</td><td rowspan="1" colspan="1">22.8–47.8</td><td rowspan="1" colspan="1">33.4±6.71</td></tr><tr><td rowspan="1" colspan="1">Snout to pectoral-fin origin</td><td rowspan="1" colspan="1">10.5–20.9</td><td rowspan="1" colspan="1">15.16±2.71</td></tr><tr><td rowspan="1" colspan="1">Snout to pelvic-fin origin</td><td rowspan="1" colspan="1">20.6–45.3</td><td rowspan="1" colspan="1">28.81±6.66</td></tr><tr><td rowspan="1" colspan="1">Snout to anal-fin origin</td><td rowspan="1" colspan="1">26.4–59.7</td><td rowspan="1" colspan="1">39.05±8.92</td></tr><tr><td rowspan="1" colspan="1">Caudal peduncle depth</td><td rowspan="1" colspan="1">5–12</td><td rowspan="1" colspan="1">7.76±1.73</td></tr><tr><td rowspan="1" colspan="1">Caudal peduncle length</td><td rowspan="1" colspan="1">4.4–13</td><td rowspan="1" colspan="1">7.75±2.29</td></tr><tr><td rowspan="1" colspan="1">Pectoral-fin length</td><td rowspan="1" colspan="1">9–18.6</td><td rowspan="1" colspan="1">13.05±2.51</td></tr><tr><td rowspan="1" colspan="1">Pelvic-fin length</td><td rowspan="1" colspan="1">5.6–12.8</td><td rowspan="1" colspan="1">9.17±1.76</td></tr><tr><td rowspan="1" colspan="1">Dorsal-fin base length</td><td rowspan="1" colspan="1">4.2–11</td><td rowspan="1" colspan="1">7.45±2.02</td></tr><tr><td rowspan="1" colspan="1">Dorsal-fin height</td><td rowspan="1" colspan="1">8.6–18.3</td><td rowspan="1" colspan="1">13.14±2.57</td></tr><tr><td rowspan="1" colspan="1">Anal-fin base length</td><td rowspan="1" colspan="1">10–27.6</td><td rowspan="1" colspan="1">17.82±3.86</td></tr><tr><td rowspan="1" colspan="1">Anal-fin lobe length</td><td rowspan="1" colspan="1">12.8–33.7</td><td rowspan="1" colspan="1">21.91±4.63</td></tr><tr><td rowspan="1" colspan="1">Eye to dorsal-fin origin</td><td rowspan="1" colspan="1">18.3–40</td><td rowspan="1" colspan="1">26.99±5.81</td></tr><tr><td rowspan="1" colspan="1">Dorsal-fin origin to caudal-fin base</td><td rowspan="1" colspan="1">18.5–45.5</td><td rowspan="1" colspan="1">31.39±6.98</td></tr><tr><td rowspan="1" colspan="1">Head length</td><td rowspan="1" colspan="1">9.8–19.2</td><td rowspan="1" colspan="1">14.11±2.71</td></tr><tr><td rowspan="1" colspan="3">
                  <bold>percent of HL</bold>
                </td></tr><tr><td rowspan="1" colspan="1">Horizontal eye diameter</td><td rowspan="1" colspan="1">3–5.7</td><td rowspan="1" colspan="1">4.42±0.67</td></tr><tr><td rowspan="1" colspan="1">Least interorbital width</td><td rowspan="1" colspan="1">3–6.3</td><td rowspan="1" colspan="1">4.47±0.89</td></tr></tbody></table></table-wrap><table-wrap id="T2" position="float" orientation="portrait"><label>Table 2.</label><caption><p>Meristic data taken in 30 specimens of <italic><tp:taxon-name><tp:taxon-name-part taxon-name-part-type="genus" reg="Acrobrycon">A.</tp:taxon-name-part><tp:taxon-name-part taxon-name-part-type="species" reg="tarijae">tarijae</tp:taxon-name-part></tp:taxon-name></italic>.*Data taken in 11 specimens.</p></caption><table id="TID0ED6BG" rules="all"><tbody><tr><td rowspan="1" colspan="1">Lateral line scales</td><td rowspan="1" colspan="1">51–60</td></tr><tr><td rowspan="1" colspan="1">Dorsal-fin rays</td><td rowspan="1" colspan="1">ii,8</td></tr><tr><td rowspan="1" colspan="1">Anal-fin rays</td><td rowspan="1" colspan="1">v-vi, 23–27</td></tr><tr><td rowspan="1" colspan="1">Pelvic-fin rays</td><td rowspan="1" colspan="1">i,6–7</td></tr><tr><td rowspan="1" colspan="1">Pectoral-fin rays</td><td rowspan="1" colspan="1">i,9–11</td></tr><tr><td rowspan="1" colspan="1">Maxillary teeth</td><td rowspan="1" colspan="1">6–11</td></tr><tr><td rowspan="1" colspan="1">*Vertebrae</td><td rowspan="1" colspan="1">37–39</td></tr><tr><td rowspan="1" colspan="1">*Pleural ribs</td><td rowspan="1" colspan="1">12–13</td></tr></tbody></table></table-wrap><supplementary-material xmlns:xlink="http://www.w3.org/1999/xlink" id="S1" position="float" orientation="portrait" xlink:type="simple"><object-id content-type="doi" xlink:type="simple">10.3897/zookeys.1091.73446.suppl1</object-id><object-id content-type="arpha" xlink:type="simple">8DCD3B8B-A85C-5523-AF2B-0ABD0D9547EA</object-id><label>Supplementary material 1</label><caption><p>Molecular and taxonomic evidence unmask hidden species diversity in the genus <italic><tp:taxon-name><tp:taxon-name-part taxon-name-part-type="genus" reg="Acrobrycon">Acrobrycon</tp:taxon-name-part></tp:taxon-name></italic> (<tp:taxon-name><tp:taxon-name-part taxon-name-part-type="order">Characiformes</tp:taxon-name-part></tp:taxon-name>, <tp:taxon-name><tp:taxon-name-part taxon-name-part-type="family">Characidae</tp:taxon-name-part></tp:taxon-name>). Fig. S1–S3.</p></caption><statement content-type="dataType"><label>Data type</label><p>material, images</p></statement><statement content-type="notes"><label>Explanation note</label><p>List of all Material examined, types of <italic><tp:taxon-name><tp:taxon-name-part taxon-name-part-type="genus" reg="Tetragonopterus">T.</tp:taxon-name-part><tp:taxon-name-part taxon-name-part-type="species" reg="ipanquianus">ipanquianus</tp:taxon-name-part></tp:taxon-name></italic>, living specimen of <italic><tp:taxon-name><tp:taxon-name-part taxon-name-part-type="genus" reg="Acrobrycon">Acrobrycon</tp:taxon-name-part><tp:taxon-name-part taxon-name-part-type="species" reg="tarijae">tarijae</tp:taxon-name-part></tp:taxon-name></italic> and vertebrae count of two diaphanous specimens of <italic><tp:taxon-name><tp:taxon-name-part taxon-name-part-type="genus" reg="Acrobrycon">A.</tp:taxon-name-part><tp:taxon-name-part taxon-name-part-type="species" reg="tarijae">tarijae</tp:taxon-name-part></tp:taxon-name></italic>. <bold>Fig. S1.</bold> Types of <italic><tp:taxon-name><tp:taxon-name-part taxon-name-part-type="genus" reg="Tetragonopterus">T.</tp:taxon-name-part><tp:taxon-name-part taxon-name-part-type="species" reg="ipanquianus">ipanquianus</tp:taxon-name-part></tp:taxon-name></italic>. <bold>A, B</bold> paratypes <bold>C</bold> holotype. The scale represents 1 cm. <bold>Fig. S2.</bold> Living specimen of <italic><tp:taxon-name><tp:taxon-name-part taxon-name-part-type="genus" reg="Acrobrycon">Acrobrycon</tp:taxon-name-part><tp:taxon-name-part taxon-name-part-type="species" reg="tarijae">tarijae</tp:taxon-name-part></tp:taxon-name></italic>, <bold>A</bold> from Las Conchas River, Salta Argentina (<abbrev content-type="institution" xlink:title="Colección de Ictiología de la Fundación de Historia Natural Félix de Azara, Buenos Aires, Argentina" id="ABBRID0EDVBI" xlink:type="simple">CFA-IC</abbrev>-5557) <bold>B</bold>, <bold>C</bold> from Rosario River, Salta Argentina (<abbrev content-type="institution" xlink:title="Colección de Ictiología de la Fundación de Historia Natural Félix de Azara, Buenos Aires, Argentina" id="ABBRID0EMVBI" xlink:type="simple">CFA-IC</abbrev>-5017). <bold>Fig. S3.</bold> Vertebrae count of two diaphanous specimens of <italic><tp:taxon-name><tp:taxon-name-part taxon-name-part-type="genus" reg="Acrobrycon">A.</tp:taxon-name-part><tp:taxon-name-part taxon-name-part-type="species" reg="tarijae">tarijae</tp:taxon-name-part></tp:taxon-name></italic> (<abbrev content-type="institution" xlink:title="Colección de Ictiología de la Fundación de Historia Natural Félix de Azara, Buenos Aires, Argentina" id="ABBRID0EDWBI" xlink:type="simple">CFA-IC</abbrev>-10058), Bermejo River basin, Argentina. The abbreviation W represents the first four vertebrae of the Weber complex. Scale bar: 1 cm.</p></statement><media xlink:href="zookeys-1091-099-s001.pdf" mimetype="application" mime-subtype="pdf" position="float" orientation="portrait" xlink:type="simple" id="oo_666843.pdf"><uri content-type="original_file" xlink:type="simple">https://binary.pensoft.net/file/666843</uri></media><permissions><license xlink:type="simple"><license-p>This dataset is made available under the Open Database License (http://opendatacommons.org/licenses/odbl/1.0/). The Open Database License (ODbL) is a license agreement intended to allow users to freely share, modify, and use this Dataset while maintaining this same freedom for others, provided that the original source and author(s) are credited.</license-p></license></permissions><attrib specific-use="authors">Yanina F. Briñoccoli, Sergio Bogan, Dahiana Arcila, Juan J. Rosso, Ezequiel Mabragaña, Sergio M. Delpiani, Juan Martín Díaz de Astarloa, Yamila P. Cardoso</attrib></supplementary-material></tp:treatment-sec><ref-list><ref id="B1"><mixed-citation xmlns:xlink="http://www.w3.org/1999/xlink" xlink:type="simple"><person-group><name name-style="western"><surname>Arcila</surname><given-names>D</given-names></name><name name-style="western"><surname>Vari</surname><given-names>RP</given-names></name><name name-style="western"><surname>Menezes</surname><given-names>NA</given-names></name></person-group> (<year>2013</year>) <article-title>Revision of the neotropical genus <italic><tp:taxon-name><tp:taxon-name-part taxon-name-part-type="genus">Acrobrycon</tp:taxon-name-part></tp:taxon-name></italic> (<tp:taxon-name><tp:taxon-name-part taxon-name-part-type="superorder">Ostariophysi</tp:taxon-name-part></tp:taxon-name>: <tp:taxon-name><tp:taxon-name-part taxon-name-part-type="order">Characiformes</tp:taxon-name-part></tp:taxon-name>: <tp:taxon-name><tp:taxon-name-part taxon-name-part-type="family">Characidae</tp:taxon-name-part></tp:taxon-name>) with description of two new species.</article-title><source>Copeia</source><volume>2013</volume>(<issue>4</issue>): <fpage>604</fpage>–<lpage>611</lpage>. <ext-link xlink:href="10.1643/CI-13-009" ext-link-type="doi" xlink:type="simple">https://doi.org/10.1643/CI-13-009</ext-link></mixed-citation></ref></ref-list></tp:taxon-treatment>
